# Supplementary material for: The Role of MHC-II Diversity over Enclosure Design in Gut Microbiota Structuring of Captive Bengal Slow Lorises
Source: Biology (Basel). 2025 Aug 21;14(8):1094. doi: 10.3390/biology14081094 (PMC12383371; doi:10.3390/biology14081094)
Supplement: Supplementary file 1 [file biology-14-01094-s001.zip]

Archive with 1 entries (1 files):
- biology-3789250-supplementary.pdf
